# Supplementary material for: A prediction for sepsis in adult patients with severe cerebrovascular disease from neurological intensive care unit
Source: Front Neurol. 2026 Jul 7;16:1680602. doi: 10.3389/fneur.2025.1680602 (PMC13384880; doi:10.3389/fneur.2025.1680602)
Supplement: Supplementary file 1 [file Data_Sheet_1.zip]

Archive with 17 entries (17 files):
- 1.Adjusted.R-squared.pdf
- 10.ridge.or.lasso.reg.pdf
- 11.BRS.item.value.csv
- 12.ridge.or.lasso.reg.csv
- 2.BIC.pdf
- 3.Mallows.Cp.pdf
- 4.R-squared.pdf
- 5.Adjusted.R-squared.BSR.pdf
- 6.BIC.BSR.pdf
- 7.Mallows.Cp.BSR.pdf
- 8.R-squared.BSR.pdf
- 9.ridge.or.lasso.cross.validation.pdf
- Predictive Model Variable Selection Logistic Regression Analysis.csv
- Predictive Model Variable Selection Logistic Regression Analysis.py
- Predictive Model Variable Selection Logistic Regression Analysis_table.txt
- Predictive Model Variable Selection Logistic Regression Analysis_table2.csv
- Predictive Model Variable Selection Logistic Regression Analysis_table3.csv
