# Supplementary material for: A prediction for sepsis in adult patients with severe cerebrovascular disease from neurological intensive care unit
Source: Front Neurol. 2026 Jul 7;16:1680602. doi: 10.3389/fneur.2025.1680602 (PMC13384880; doi:10.3389/fneur.2025.1680602)
Supplement: Supplementary file 1 [file Data_Sheet_1.zip › 11.BRS.item.value.csv]

R.squared	Adjusted.R.squared	BIC	Mallows.Cp	count
0.0817762870366013	0.0758522630819988	-3.28184124520972	30.1637881970298	1
0.143928391940551	0.13281057884887	-9.2292591580284	19.7659217316923	2
0.173111277246012	0.156897772878287	-9.61838506601441	15.9446303104363	3
0.198556037231466	0.177465406632294	-9.46918627072012	12.8690059686744	4
0.223048375523982	0.197321500541332	-9.28574398445652	9.98336709861928	5
0.244393899030028	0.214169654991229	-8.60318520327722	7.72544292260534	6
0.256228974242659	0.221286711287616	-6.02549581479301	7.36462694830837	7
0.26642669165677	0.226774080394974	-3.13674343188969	7.3304249056458	8
