# Supplementary material for: A prediction for sepsis in adult patients with severe cerebrovascular disease from neurological intensive care unit
Source: Front Neurol. 2026 Jul 7;16:1680602. doi: 10.3389/fneur.2025.1680602 (PMC13384880; doi:10.3389/fneur.2025.1680602)
Supplement: Supplementary file 1 [file Data_Sheet_1.zip › 12.ridge.or.lasso.reg.csv]

Df	Dev.ratio	Lambda
0	1.65502558809578e-15	0.0932675106189667
1	0.0153852256369556	0.0849818820316084
2	0.0351847241897067	0.0774323258518017
3	0.0558643091089265	0.0705534514355603
3	0.0753270023745732	0.0642856772634854
4	0.0926239940607865	0.0585747148741482
4	0.111074109902717	0.0533710986434078
6	0.129316624996175	0.0486297573368391
8	0.156942237515142	0.0443096237242618
8	0.181848017257837	0.0403732788750386
8	0.203360413281537	0.0367866280531994
8	0.222209515411545	0.0335186054051486
8	0.238908980162026	0.0305409048821027
8	0.253822409151369	0.0278277350666377
8	0.26721108441778	0.0253555957797693
8	0.279262957983623	0.0231030745336448
8	0.290117538016754	0.0210506610668174
8	0.299884388715097	0.0191805783556944
8	0.308655555303418	0.0174766286384636
8	0.316512938927452	0.0159240531178294
8	0.323532049550467	0.0145094041273709
8	0.329783654844923	0.0132204286542887
8	0.335334430006447	0.0120459622096699
8	0.340247223739592	0.0109758321270258
8	0.34458120542555	0.0100007694515218
8	0.348392042583268	0.00911232865672417
8	0.351690672257172	0.00830281449349095
8	0.354612992505712	0.00756521533740485
8	0.35715858858957	0.00689314245743697
8	0.359368153329252	0.00628077467981497
8	0.361280266266222	0.00572280796780058
8	0.362930241043898	0.00521440948066086
8	0.364350160865461	0.00475117571391369
8	0.365568982268265	0.00432909435827857
8	0.366612674844116	0.00394450954697312
8	0.367504390254077	0.00359409019034389
8	0.368264652767642	0.00327480112356138
8	0.368911563197074	0.00298387681747429
9	0.369534425214589	0.00271879742491899
9	0.370077081536783	0.00247726695500888
9	0.370538173032824	0.00225719338635972
9	0.37092902787558	0.00205667054700117
9	0.371259834155708	0.00187396160402714
9	0.371539416028924	0.00170748401997997
9	0.371775387460299	0.00155579584566811
9	0.371974299878941	0.00141758323069198
9	0.372140132386391	0.0012916490435004
9	0.372281153171306	0.00117690250240976
9	0.372399687525109	0.0010723497277749
9	0.372499192837742	0.000977085133479069
9	0.372582648793041	0.000890283583180259
9	0.372652586282086	0.000811193243374898
9	0.372709996252156	0.000739129071375735
9	0.372759120204601	0.000673466881799797
9	0.372800254711392	0.000613637940173208
9	0.372834638231962	0.000559124036825252
9	0.372863360697131	0.000509452998404114
9	0.372887341654768	0.000464194598137193
9	0.372906629791663	0.000422956829412607
10	0.372923380055467	0.000385382510405459
10	0.372937771881094	0.000351146190339745
10	0.372949867685891	0.000319951330589416
10	0.372959981114221	0.00029152773620267
10	0.372968420672906	0.000265629215602534
