# Supplementary material for: A prediction for sepsis in adult patients with severe cerebrovascular disease from neurological intensive care unit
Source: Front Neurol. 2026 Jul 7;16:1680602. doi: 10.3389/fneur.2025.1680602 (PMC13384880; doi:10.3389/fneur.2025.1680602)
Supplement: Supplementary file 1 [file Data_Sheet_1.zip › Predictive Model Variable Selection Logistic Regression Analysis.csv]

Item	Number.of.Variables
max.R.squared	8
max.Adjusted.R.squared	8
min.BIC	3
min.Mallows.Cp	8
