# Supplementary material for: A prediction for sepsis in adult patients with severe cerebrovascular disease from neurological intensive care unit
Source: Front Neurol. 2026 Jul 7;16:1680602. doi: 10.3389/fneur.2025.1680602 (PMC13384880; doi:10.3389/fneur.2025.1680602)
Supplement: Supplementary file 1 [file Data_Sheet_1.zip › Predictive Model Variable Selection Logistic Regression Analysis_table.txt]

[1] "Done"

[1] "Prediction: Sepsis ||| X-variables: Age+SurgeryYN+Hyperlipidaemia+IL_6+IL_10+GCS+NIHSS+PPR+NMLR+BloodCreatinine using Best Subset Selection, Stepwise Selection, and Lasso Regression"
