# Supplementary material for: A prediction for sepsis in adult patients with severe cerebrovascular disease from neurological intensive care unit
Source: Front Neurol. 2026 Jul 7;16:1680602. doi: 10.3389/fneur.2025.1680602 (PMC13384880; doi:10.3389/fneur.2025.1680602)
Supplement: Supplementary file 1 [file Data_Sheet_1.zip › Predictive Model Variable Selection Logistic Regression Analysis_table2.csv]

Variable	Estimate	Std.Error	z.value	P.value	AIC
(Intercept)	-6.9	2.395	-2.881	0.004	89.909
Age	0.044	0.024	1.864	0.062
Hyperlipidaemia1	1.336	0.681	1.963	0.05
IL_6	0.001	0.001	1.726	0.084
IL_10	0.002	0.001	2.51	0.012
NIHSS	0.087	0.038	2.277	0.023
BloodCreatinine	-0.034	0.013	-2.488	0.013
