# Supplementary material for: A prediction for sepsis in adult patients with severe cerebrovascular disease from neurological intensive care unit
Source: Front Neurol. 2026 Jul 7;16:1680602. doi: 10.3389/fneur.2025.1680602 (PMC13384880; doi:10.3389/fneur.2025.1680602)
Supplement: Supplementary file 1 [file Data_Sheet_1.zip › Predictive Model Variable Selection Logistic Regression Analysis_table3.csv]

Variable.num	Variable.name	Coefficient	lambda.type	lambda.value
0	(Intercept)	-5.45	lambda.min	0.01
1	Age	0.027	lambda.min	0.01
10	BloodCreatinine	-0.018	lambda.min	0.01
2	SurgeryYN	-0.616	lambda.min	0.01
3	Hyperlipidaemia	0.81	lambda.min	0.01
4	IL_6	0.001	lambda.min	0.01
5	IL_10	0.001	lambda.min	0.01
6	GCS		lambda.min	0.01
7	NIHSS	0.07	lambda.min	0.01
8	PPR	0.001	lambda.min	0.01
9	NMLR		lambda.min	0.01
0	(Intercept)	-1.983	lambda.1se	0.093
1	Age		lambda.1se	0.093
10	BloodCreatinine		lambda.1se	0.093
2	SurgeryYN		lambda.1se	0.093
3	Hyperlipidaemia		lambda.1se	0.093
4	IL_6		lambda.1se	0.093
5	IL_10		lambda.1se	0.093
6	GCS		lambda.1se	0.093
7	NIHSS		lambda.1se	0.093
8	PPR		lambda.1se	0.093
9	NMLR		lambda.1se	0.093
