# Supplementary material for: A prediction for sepsis in adult patients with severe cerebrovascular disease from neurological intensive care unit
Source: Front Neurol. 2026 Jul 7;16:1680602. doi: 10.3389/fneur.2025.1680602 (PMC13384880; doi:10.3389/fneur.2025.1680602)
Supplement: Supplementary file 2 [file Data_Sheet_2.zip]

Archive with 15 entries (15 files):
- 1.1.mydata.training.csv
- 1.2.mydata.intern.testing.csv
- 1.3.points.calculate.csv
- 1.4.internal.calibration.table.csv
- 1.nomogram.pdf
- 2.calibrate.LOESS.pdf
- 2.calibrate.pdf
- 2.calibrate.smooth.pdf
- 3.decision.curve.pdf
- 4.clinical.impact.pdf
- 5.ROC.plot.pdf
- 预测模型logistic1_1_table.csv
- 预测模型logistic1_1_table.py
- 预测模型logistic1_1_table.txt
- 预测模型logistic1_1_table2.csv
