# Supplementary material for: A prediction for sepsis in adult patients with severe cerebrovascular disease from neurological intensive care unit
Source: Front Neurol. 2026 Jul 7;16:1680602. doi: 10.3389/fneur.2025.1680602 (PMC13384880; doi:10.3389/fneur.2025.1680602)
Supplement: Supplementary file 2 [file Data_Sheet_2.zip › 1.1.mydata.training.csv]

Type	ID	survive_d30	followup	mRsFactor_d90	mRsCon_d90	LungInfection	Sepsis	Sex	Age	SurgeryYN	Heightm	Weight	BMI	Hyperlipidaemia	Hypertension	DM	CHD	CKD	ET	IL_6	IL_10	iNOS	MIP_1��_CCL4	MMP_9	S_100_��	TNF_��	nNOS	GCS	NIHSS	NLR	LMR	PLR	PPR	NMLR	Neutrophil	LymphocyteCount	MonocyteCount	PlateletVolume	PlateletCount	BNP	CRP	PCT	OxygenationIndex	BloodCreatinine	UrineCreatinine	Albumin	Prealbumin	Transferrin	HemorrhageCombinedWithIschaemia
1	414654	1	30	2	5	0	0	0	67	1	1.6	60	23.4375	0	1	0	0	0	121.8662791	35.38	509.6	9.460580913	363.6521739	45.13849287	556.0925926	63.52	9.203200595	8	35	4.56696428571429	1.96491228070175	104.464285714286	24.1237113402062	5.07589285714286	10.23	2.24	1.14	9.7	234	44.6	80.58	0.38	316	40	9847	43	75	1.36	1
1	415835	1	30	2	5	1	1	0	76	1	1.6	50	19.53125	0	0	0	0	0	126.2267442	11.55	706.65	9.813278008	318	35.92260692	444.9814815	80.44	7.788983997	8	25	0.952830188679245	7.70909090909091	58.4905660377358	22.1428571428571	1.08254716981132	4.04	4.24	0.55	11.2	248	87.3	5.84	0.1	370	64	2917	43.2	263	1.97	1
1	417571	1	30	1	1	0	0	0	51	0	1.65	70	25.7116620752984	0	0	0	0	0	135.8197674	1.2	736.06	8.87966805	348.4347826	35.10794297	449.1481481	66.26	8.449572013	10	17	14.5051546391753	2.15555555555556	205.154639175258	20.5154639175258	14.9690721649485	14.07	0.97	0.45	9.7	199	88.8	1.1	0.02	388.6	54	4445	42.8	326	2.65	1
1	251864	1	30	2	3	0	0	0	54	0	1.62	65	24.7675659198293	0	1	1	0	0	447.4476744	15.05	605.91	26.75311203	1134.304348	118.4582485	1251	157.85	29.11388165	10	16	13.1395348837209	1.40983606557377	275.581395348837	25.7608695652174	13.8488372093023	11.3	0.86	0.61	9.2	237	12.8	152.39	0.56	232	75	11601	41.4	310	2.3	1
1	416741	1	30	2	3	1	0	1	58	1	1.6	62	24.21875	0	0	0	0	0	133.9302326	15.78	719.15	8.682572614	287.2028986	31.84928717	418.1296296	81.53	8.123930033	13	16	32.66	0.581395348837209	402	20.3030303030303	34.38	16.33	0.5	0.86	9.9	201	49	45.49	0.82	236	73	10658	43.6	323	1.98	0
1	418743	1	30	1	2	1	0	1	41	1	1.7	70	24.2214532871972	0	0	0	0	0	112.7093023	8.57	634.59	6.804979253	255.3188406	30.16904277	380.6296296	175.91	6.85857834	6	22	9.4384236453202	3.12307692307692	184.23645320197	46.1728395061728	9.75862068965517	19.16	2.03	0.65	8.1	374	26.9	0.61	0.04	252.5	80	10953	54	357	2.12	0
1	420241	0	6	2	6	0	0	1	41	1	1.78	95	29.9835879308168	0	1	0	0	0	102.3684211	286.6	1700	8.149206349	322.3684211	46.63793103	1204.111111	197.58	4.241161146	3	37	18.3924050632911	1.29508196721311	377.667984189723	31.3414634146341	19.1645569620253	14.53	0.79	0.61	10.5	223	243.2	5.3	0.45	324	238	25028	52.4	268	1.99	0
1	421240	0	5	2	6	1	1	0	75	0	1.52	50	21.6412742382271	1	0	0	1	0	135.0438596	28.61	2463.58	11.7047619	340.7894737	48.17049808	1324.944444	293.6	9.367696316	4	35	25.3818181818182	0.753424657534247	403.636363636364	20.5555555555556	26.7090909090909	13.96	0.55	0.73	10.8	222	190	39.36	0.37	352	68	9852	42.4	206	1.66	0
1	425566	1	30	2	6	0	0	0	42	1	1.58	48	19.2276878705336	0	0	0	0	0	140.9649123	44.28	626.32	9.133333333	290.3508772	44.6743295	590.2222222	174	8.521027168	6	35	0.93046357615894	11.0487804878049	51.6556291390728	54.4186046511628	1.02097130242826	8.43	9.06	0.82	8.6	468	1204.8	37.89	3.47	414	56	6935	52.7	221	2.32	1
1	426180	1	30	2	6	0	0	1	49	0	1.68	65	23.0300453514739	0	1	0	0	0	83.72807018	3.52	625	8.419047619	245.1754386	39.16666667	636.0555556	71.64	7.144026796	12	28	16.5189873417722	1.08219178082192	172.151898734177	13.7373737373737	17.4430379746835	13.05	0.79	0.73	9.9	136	39.7	13.68	0.06	442	68	8948	42.6	291	1.79	0
1	427566	0	17	2	6	1	0	0	63	1	1.7	70	24.2214532871972	0	0	0	0	0	109.3859649	91.3	538.16	7.165079365	260.5263158	36.62835249	466.6111111	161.5	7.134722739	6	28	14.0617283950617	1.28571428571429	219.753086419753	20.6976744186047	14.8395061728395	11.39	0.81	0.63	8.6	178	261.6	22.94	0.23	242.25	225	5235	35.8	230	148	1
1	347784	0	4	2	6	1	1	0	78	0	1.52	45	19.4771468144044	0	0	0	0	0	329.6410256	18.22	1561.21	9.825848474	569.1960784	34.24236253	479.2407407	182.23	7.441013825	3	36	21.0149253731343	0.5	325.373134328358	27.5949367088608	23.0149253731343	14.08	0.67	1.34	7.9	218	43.3	3.83	0.72	362.9	48	4882	37.9	203	1.34	1
1	8021475	1	30	2	5	0	0	0	52	1	1.55	55	22.8928199791883	0	0	1	0	0	312.8947368	7.84	702.63	22.83174603	875.4385965	96.82950192	436.75	85.86	6.390398214	13	14	13.2790697674419	2.09756097560976	212.790697674419	20.1098901098901	13.7558139534884	11.42	0.86	0.41	9.1	183	6	38.98	0.16	308	36	8693	46.2	264	1.74	1
1	430123	0	3	2	6	0	0	1	60	0	1.78	70	22.0931700542861	0	1	0	0	0	116.4035088	89.39	1547.37	10.83174603	368.4210526	51.0440613	436.75	158.95	5.673985858	5	27	8.78616352201258	1.87058823529412	123.270440251572	20.2061855670103	9.32075471698113	13.97	1.59	0.85	9.7	196	55.9	9.49	0.11	233.33	99	2132	34.8	328	2.25	0
1	430877	0	10	2	6	1	0	1	54	0	1.75	70	22.8571428571429	0	1	0	0	0	110.4824561	32.32	655.26	10.05396825	407.8947368	53.96551724	521.4722222	105.65	9.283959806	11	20	4.47297297297297	2.14492753623188	127.027027027027	19.5833333333333	4.93918918918919	6.62	1.48	0.69	9.6	188	94.9	92.98	0.14	118	150	9503	41.8	123	1.57	0
1	431589	1	30	2	5	0	0	0	68	0	1.52	56	24.2382271468144	0	1	0	1	0	116.779661	168.8	778.31	10.46052632	367.2459016	250.134357	392.38	86.85	13.95611814	14	14	2.97619047619048	5.25	157.142857142857	34.7368421052632	3.16666666666667	6.25	2.1	0.4	9.5	330	53.7	35.96	0.04	228	34	9866	39.8	316	2.15	1
1	441025	0	22	2	6	0	0	1	43	0	1.72	80	27.0416441319632	0	0	0	0	1	140.1111111	241.6	1561.21	6.701667696	328.0196078	47.51724138	402.8085106	160.26	10.62073733	4	24	1.23518850987433	8.56923076923077	44.7037701974865	20.5785123966942	1.35188509874327	6.88	5.57	0.65	12.1	249	130	6.61	0.1	108.68	166	23007	43.1	320	2.18	0
1	441523	0	2	2	6	0	0	0	51	0	1.58	75	30.0432622977087	0	0	0	0	0	213.9206349	288.6	1045.14	8.647313156	433.9019608	51.88505747	410.2553191	189.77	9.906451613	4	36	5.02439024390244	3.203125	79.5121951219512	16.1386138613861	5.33658536585366	10.3	2.05	0.64	10.1	163	51.6	36.96	0.96	280.5	95	10108	42.6	186	1.67	0
0	415740	1	30	2	5	0	0	1	80	0	1.63	48	18.066167337875	0	0	0	1	0	104.4244186	15.07	577.97	6.919087137	319.8115942	33.0712831	383.8703704	80.81	4.876814291	13	14	1.23397435897436	5.37931034482759	63.4615384615385	20.4123711340206	1.41987179487179	3.85	3.12	0.58	9.7	198	732.6	4.74	0.03	280.9	141	12477	41.6	175	1.87	0
0	416619	0	4	2	6	0	0	1	30	1	1.7	70	24.2214532871972	0	0	0	0	0	268.4230769	153.4	1561.21	10.40863901	319.8115942	42.57471264	482.38	234.39	3.685140073	3	36	3.45593869731801	4.66071428571428	102.298850574713	26.7803410230692	3.67049808429119	9.02	2.61	0.56	9.97	267	33.4	4.89	0.01	290.7	58	17027	54.3	316	1.66	1
0	417680	1	30	2	6	0	0	0	70	1	1.6	50	19.53125	0	1	0	0	0	106.3139535	12.45	624.29	7.894190871	331.7681159	38.0101833	428.3148148	103.6	11.71529587	10	19	17.4444444444444	1	1072.22222222222	101.578947368421	18.4444444444444	12.56	0.72	0.72	7.6	772	9	6.1	0.23	184.4	80	7076	31.5	164	1.03	0
0	5641	0	13	2	6	1	0	0	87	1	1.55	65	27.0551508844953	1	1	1	0	0	218.6686047	20.79	672.82	10.18672199	327.7826087	35.51527495	440.8148148	72.51	10.00334946	10	22	4.7244094488189	2.88636363636364	325.984251968504	39.8076923076923	5.07086614173228	6	1.27	0.44	10.4	414	439.5	49.7	0.22	178.5	163	8251	43.5	155	1.17	0
0	417516	1	30	2	4	1	0	1	76	1	1.7	76	26.2975778546713	0	1	0	0	1	142.7965116	31.73	843.41	8.329875519	343	36.63543788	433.8703704	65.82	9.426497953	9	40	7.92783505154639	1.24358974358974	171.134020618557	17.2916666666667	8.7319587628866	7.69	0.97	0.78	9.6	166	641.8	157.59	0.14	246	410	14614	33	117	1.16	0
0	417030	1	30	2	6	0	0	0	76	1	1.55	50	20.8116545265349	0	0	0	0	1	130.5872093	61.18	785.32	8.661825726	298.0724638	43.20366599	528.3148148	182.23	7.77967994	6	26	12.1015625	1.33333333333333	285.9375	40.6666666666667	12.8515625	15.49	1.28	0.96	9	366	1416.3	64.33	10.87	262.5	607	219	36.5	367	1.69	0
0	418850	0	7	2	6	0	0	1	78	1	1.6	70	27.34375	0	0	1	0	0	124.7732558	46.29	716.94	7.925311203	341.1884058	38.92668024	447.2962963	159.43	7.770375884	6	36	6.94444444444444	2.25	159.52380952381	23.6470588235294	7.38888888888889	8.75	1.26	0.56	8.5	201	23.1	2.87	0.18	387.5	110	9898	26.7	165	2.25	0
0	418855	1	30	2	6	0	0	1	58	1	1.58	54	21.6311488543503	1	1	1	0	0	73.75581395	35.62	236.5	5.456431535	162.9275362	35.00610998	302.3888889	53.24	9.175288426	14	14	2.20869565217391	4.50980392156863	138.260869565217	32.7835051546392	2.4304347826087	5.08	2.3	0.51	9.7	318	30	3.87	0.07	300	70	10045	41.2	233	2.3	0
0	8080353	1	30	2	4	1	0	0	84	0	1.6	50	19.53125	1	1	0	0	0	87.41860465	6.3	719.15	7.935684647	364.0144928	41.47250509	402.3888889	92.23	9.017119464	8	20	14.0253164556962	1.09722222222222	532.911392405063	54.6753246753247	14.9367088607595	11.08	0.79	0.72	7.7	421	58.7	2.3	0.32	220	48	9107	42.8	357	2.09	0
0	421136	0	29	2	6	1	1	1	66	0	1.7	70	24.2214532871972	0	1	0	0	0	99.3372093	50.27	761.79	8.454356846	274.5217391	30.98370672	452.8518519	161.95	6.309639003	6	33	10.4621848739496	2.42857142857143	118.487394957983	11.4634146341463	10.8739495798319	12.45	1.19	0.49	12.3	141	16.9	2.65	0.14	375	94	11510	27.3	129	1.37	0
0	421556	1	30	2	6	0	0	1	48	0	1.72	70	23.6614386154678	0	0	0	0	0	99.77325581	10.91	669.15	7.697095436	294.4492754	38.0610998	479.2407407	64.6	8.979903238	13	15	19.8404255319149	1.77358490566038	253.191489361702	23.8	20.4042553191489	18.65	0.94	0.53	10	238	170	10.62	0.04	230	73	14687	46	292	2.02	0
0	422366	1	30	2	6	1	0	1	87	1	1.7	70	24.2214532871972	0	0	0	1	0	103.1162791	408.8	698.36	7.614107884	287.5652174	34.24236253	435.7222222	54.39	7.984369185	10	21	2.28795811518325	3.41071428571428	114.659685863874	23.2978723404255	2.58115183246073	4.37	1.91	0.56	9.4	219	656.2	16.66	0.21	337.5	78	6774	45.7	197	2.08	0
0	422239	0	29	2	6	1	0	1	86	1	1.7	70	24.2214532871972	0	0	1	0	1	118.377193	33.2	544.74	7.33968254	288.1578947	37.8256705	501.3333333	63.21	7.37662821	13	14	63.9565217391304	0.766666666666667	700	14.6363636363636	65.2608695652174	14.71	0.23	0.3	11	161	226.4	10.99	0.18	426	63	4460	40.5	150	0.87	0
0	423611	1	30	2	3	1	0	1	67	1	1.68	60	21.2585034013605	0	1	0	0	0	121.2280702	88.61	548.32	8.117460317	259.2105263	37.44252874	469.3888889	58.31	7.795310755	11	16	3.81203007518797	3.97014925373134	69.5488721804511	22.0238095238095	4.06390977443609	10.14	2.66	0.67	8.4	185	55.5	5.06	80.03	462.5	60	12001	33.3	224	1.69	0
0	424161	1	30	2	6	0	0	1	70	1	1.68	60	21.2585034013605	1	1	1	0	0	1096.307692	45.34	742.38	22.83174603	1134.304348	24.63233533	444.9814815	155.84	13.81898734	7	16	3.38345864661654	4.15625	93.2330827067669	31.3924050632911	3.62406015037594	9	2.66	0.64	7.9	248	48.3	4.35	0.04	403	89	12508	46.3	210	2	1
0	427674	1	30	2	5	1	0	0	80	1	1.5	45	20	1	1	1	1	0	78.68421053	100.1	514.47	8.53015873	236.8421053	34.42528736	506.8888889	68.89	7.525493115	8	24	21.1129032258065	0.746987951807229	577.41935483871	38.9130434782609	22.4516129032258	13.09	0.62	0.83	9.2	358	222.7	3.69	0.83	274	87	3715	42.3	96	1.12	0
0	426630	1	30	2	6	0	0	0	62	1	1.55	60	24.9739854318418	0	1	1	0	0	111.5789474	30.78	521.05	7.276190476	263.5964912	35.81417625	459.6666667	123.52	7.488276889	8	16	3.475	4.44444444444444	223.75	38.0851063829787	3.7	5.56	1.6	0.36	9.4	358	56.1	4.4	0.04	389	27	5099	36.3	204	1.8	0
0	262060	1	30	2	6	1	0	0	79	0	1.57	59	23.9360623149012	0	1	0	0	1	80.87719298	83.35	717.11	8.720634921	277.6315789	44.72222222	468.6944444	164.82	9.144398958	6	36	2.49473684210526	3.65384615384615	229.473684210526	24.4943820224719	2.76842105263158	2.37	0.95	0.26	8.9	218	751.8	4.36	0.03	220	135	9865	53.5	233	1.78	0
0	430317	1	30	2	5	1	0	1	61	1	1.58	77	30.8444159589809	1	1	0	0	0	80.87719298	60.98	561.84	7.688888889	280.7017544	38.92720307	472.1666667	60.27	7.451060662	11	17	3.72057613168724	3.796875	84.7736625514403	22.3913043478261	3.98395061728395	9.041	2.43	0.64	9.2	206	183.9	19	0.41	210	67	8097	42.1	213	1.98	0
0	430298	1	30	2	6	1	0	1	66	1	1.6	50	19.53125	0	0	0	0	0	96.01694915	70.16	685.34	8.428101504	349.2131148	244.8560461	588.38	74.03	11.82531646	10	16	5.625	2.7906976744186	217.5	29.6590909090909	5.98333333333333	6.75	1.2	0.43	8.8	261	40.2	19.51	0.41	326.67	68	6709	44	231	1.98	0
0	430813	0	2	2	6	0	0	0	56	0	1.58	60	24.034609838167	0	0	0	0	0	102.3684211	206.1	1233.03	6.053119209	289.4318182	44.18390805	416.88	125.43	3.563337393	3	36	7.96116504854369	2.06	54.3689320388349	5.28301886792453	8.44660194174757	8.2	1.03	0.5	10.6	56	464.1	47.6	0.64	112	79	1079	42.3	179	1.96	0
0	431273	0	3	2	6	1	1	0	65	0	1.55	60	24.9739854318418	0	0	0	0	0	91.99152542	17.62	763.47	6.748120301	353.3114754	215.3454894	347.38	66.28	14.14599156	8	25	0.529644268774704	24.0952380952381	377.667984189723	193.030303030303	0.571146245059289	2.68	5.06	0.21	9.9	1911	768.6	18.53	0.05	190	71	3076	49.7	233	2.43	0
1	431502	1	30	2	3	1	0	0	81	1	1.55	50	20.8116545265349	0	1	0	1	0	100.6779661	66.33	778.31	8.909774436	344.295082	305.3166987	455.88	82.82	11.99409283	6	29	6.31428571428571	3.25581395348837	183.571428571429	31.3414634146341	6.62142857142857	8.84	1.4	0.43	8.2	257	34	1.43	8.14	294	60	10367	46.2	169	1.41	1
1	237523	1	30	2	4	0	0	0	80	0	1.55	40	16.6493236212279	0	1	0	0	0	171.8644068	26.62	531.44	8.510338346	389.7868852	270.5278311	482.38	90.09	14.30421941	8	16	16.1454545454545	0.733333333333333	250.909090909091	14.2268041237113	17.5090909090909	8.88	0.55	0.75	9.7	138	196.2	29.95	0.18	378	89	10976	46.9	112	1.93	1
0	432148	1	30	2	5	0	0	1	93	0	1.7	66	22.8373702422145	0	0	0	1	0	99.40677966	31.2	827.53	6.924342105	366.4262295	263.3301344	427.88	77.52	13.47088608	7	24	8.01515151515152	1.5	154.545454545455	0.109090909090909	8.68181818181818	5.29	0.66	0.44	935	102	157.5	24.6	0.08	357.5	90	8679	39.1	207	1.99	0
1	6099413	1	30	2	4	1	0	1	77	0	1.6	70	27.34375	0	0	0	0	0	149.1949153	43.89	836.13	8.28712406	356.5901639	248.2149712	449.38	79.97	13.81898734	11	14	28.5909090909091	0.830188679245283	568.181818181818	29.0697674418605	29.7954545454545	12.58	0.44	0.53	8.6	250	1450	81.99	0.25	108.8	80	13300	41.8	205	1.71	1
1	432317	1	30	2	5	1	0	1	68	0	1.68	50	17.7154195011338	1	1	1	0	0	87.75423729	150	703.31	6.148966165	337.3278689	228.78119	403.88	79.18	13.03839662	12	21	1.29192546583851	5.55172413793104	90.0621118012422	29.5918367346939	1.47204968944099	4.16	3.22	0.58	9.8	290	25	107.76	0.29	372.92	96	9788	39.6	205	1.69	0
0	352454	1	30	2	6	0	0	1	76	0	1.6	55	21.484375	0	1	0	0	0	103.8559322	42.93	746.28	7.582236842	419.704918	243.4165067	455.38	188.2	17.56371308	5	35	35.5294117647059	2.65625	110.588235294118	19.7894736842105	35.9058823529412	60.4	1.7	0.64	9.5	188	16.7	42.11	0.07	337	114	9075	40.6	215	1.7	0
0	432582	1	30	2	3	1	0	0	71	1	1.63	75	28.2283864654296	0	1	1	0	0	246.8644068	132.1	847.06	18.71945489	908.2295082	506.1324376	1004.88	123.77	30.24303797	8	18	10.725	1.42857142857143	402.5	17.6923076923077	11.425	4.29	0.4	0.28	9.1	161	127	14.23	0.07	159.8	56	9220	38.5	157	1.88	0
1	433198	1	30	2	5	1	1	0	80	0	1.55	50	20.8116545265349	0	1	1	1	0	105.7627119	14.32	861.13	7.194548872	425.852459	249.6545106	342.88	100.7	15.21139241	8	15	12.4297520661157	1.68055555555556	146.280991735537	19.4505494505495	13.0247933884298	15.04	1.21	0.72	9.1	177	31.6	44.19	0.06	199.25	53	6004	44.5	31.6	2.22	1
1	334736	1	30	2	5	0	0	1	51	0	1.65	60	22.038567493113	1	0	1	0	0	93.26271186	19.56	763.47	6.125469925	368.8852459	330.9884837	473.38	75.78	12.19451477	12	14	4.3960396039604	2.10416666666667	252.475247524752	25	4.87128712871287	4.44	1.01	0.48	10.2	255	39.8	9.78	0.09	300	90	15683	43.4	294	2.16	0
0	158344	1	30	2	5	1	0	0	70	1	1.6	70	27.34375	0	1	1	1	0	55.97457627	21.34	747.06	6.419172932	325.0327869	238.1381958	400.88	166.68	11.75147679	3	37	2.84688995215311	3.54237288135593	230.143540669856	55.9302325581395	3.12918660287081	5.95	2.09	0.59	8.6	481	291.3	6.17	0.08	232	72	10943	30.1	141	1.21	0
0	436351	1	30	2	5	0	0	1	31	1	1.68	77	27.281746031746	0	0	0	0	0	141.9915254	24.75	732.13	6.971334586	329.1311475	247.0153551	392.38	59.14	11.62489451	14	15	16.9814814814815	2	65.1851851851852	35.9183673469388	17.4814814814815	91.7	5.4	2.7	9.8	352	10.5	8.97	0.08	292	88	22429	38.6	182	1.4	0
0	139298	1	30	2	4	1	1	1	81	1	1.7	75	25.9515570934256	1	1	1	1	0	126.3135593	62.1	742.38	7.958176692	450.0327869	299.5585413	416.88	72.29	13.78734177	13	15	2.12452830188679	5.52083333333333	60.7547169811321	16.9473684210526	2.30566037735849	5.63	2.65	0.48	9.5	161	29.9	106.03	0.15	370	86	6920	34	294	1.35	0
0	6099454	1	30	2	5	1	0	0	76	0	1.65	65	23.8751147842057	1	1	1	1	0	101.5254237	30.4	961.13	7.359022556	437.3278689	320.9117083	276.88	87.01	14.94767932	11	17	3.39669421487603	4.24561403508772	67.3553719008265	15.0925925925926	3.63223140495868	8.22	2.42	0.57	10.8	163	809	10.77	0.06	142.6	89	8907	40.3	272	262	0
0	436807	1	30	2	6	1	0	1	59	1	1.68	65	23.0300453514739	0	0	0	0	0	145.5932203	0.15	845.5	8.157894737	371.7540984	241.7370441	400.38	94.13	12.13122363	9	29	2.95306859205776	6.02173913043478	75.0902527075812	18.2456140350877	3.11913357400722	8.18	2.77	0.46	11.4	208	5000	7.59	0.22	352	114	9076	33.8	170	1.99	0
0	436997	0	4	2	6	1	0	1	47	1	1.75	70	22.8571428571429	0	0	0	0	0	108.7288136	224.1	1812.69	8.862781955	426.2622951	318.9923225	436.88	87.01	13.91392405	3	29	7.87777777777778	3.10344827586207	447.777777777778	48.5542168674699	8.2	7.09	0.9	0.29	8.3	403	44.4	5.63	0.04	230	99	13156	42.6	256	2.07	0
0	432226	1	30	2	6	0	0	0	65	0	1.62	75	28.5779606767261	1	1	1	0	1	115.9322034	19.34	1208.78	10.04934211	508.6393443	335.3071017	356.88	105.28	17.06793249	13	31	7.17910447761194	2.09375	353.731343283582	27.2413793103448	7.65671641791045	4.81	0.67	0.32	8.7	237	1493	9.18	0.2	624.32	235	10987	31.2	274	1.78	0
0	437271	0	7	2	6	0	0	0	58	1	1.65	75	27.5482093663912	0	0	1	0	0	155.5873016	17	666.57	7.164916615	401.5490196	48.20689655	298.5531915	68.53	8.10921659	9	20	6.6695652173913	3.02631578947368	244.347826086957	30.2150537634409	7	7.67	1.15	0.38	9.3	281	316.9	87.4	0.09	277	48	9601	44.3	181	2.21	0
1	437455	1	30	2	5	0	0	1	29	0	1.7	100	34.6020761245675	0	0	0	0	0	163.9206349	4.75	652.29	7.04138357	403.5098039	47.17241379	338.9787234	77.36	8.477880184	11	14	23.9444444444444	0.8	383.333333333333	30.6666666666667	25.1944444444444	17.24	0.72	0.9	9	276	28.5	17.63	0.06	209	77	8324	38.7	279	2.06	0
1	437548	1	30	1	1	1	0	0	68	1	1.55	65	27.0551508844953	0	1	1	0	0	706.3809524	87.31	802.29	43.51451513	1939.784314	183.7241379	1410.255319	134.32	34.86036866	6	36	10.2815533980583	1.83928571428571	198.058252427184	22.6666666666667	10.8252427184466	10.59	1.03	0.56	9	204	284.9	36.99	1.08	340	54	8286	43.7	143	1.68	1
1	437544	1	30	2	5	1	0	1	42	1	1.67	100	35.8564308508731	0	1	0	0	0	158.3650794	34.1	632.64	5.929586164	371.1568627	42.91954023	353.8723404	69.09	8.293548387	5	36	8.81395348837209	3	143.410852713178	925	9.14728682170542	11.37	1.29	0.43	0.2	185	12.3	99.15	0.82	222	144	18072	29.5	208	1.4	0
0	438599	1	30	2	6	1	0	0	67	1	1.65	65	23.8751147842057	0	0	0	0	1	343.2857143	19.16	825.5	21.55651637	939.7843137	75.56321839	671.9574468	127.36	19.35345622	11	14	2.93785310734463	5.05714285714286	133.333333333333	28.0952380952381	3.13559322033898	5.2	1.77	0.35	8.4	236	533.5	67.5	0.2	561.9	76	10974	40.8	193	1.6	0
0	439376	1	30	2	5	1	0	0	70	0	1.6	50	19.53125	0	0	0	0	0	156.3809524	16.6	613	8.091414453	332.9215686	47.28735632	450.6808511	77.55	9.79124424	10	18	15.9090909090909	1.32	450	34.5348837209302	16.6666666666667	10.5	0.66	0.5	8.6	297	294.5	98.7	0.25	270	57	2195	36.9	171	1.54	0
0	439534	1	30	2	5	1	0	0	84	1	1.55	50	20.8116545265349	0	1	0	1	0	190.5079365	39.97	796.93	9.573810994	349.5882353	55.90804598	445.3617021	99.35	8.869585253	13	15	7.59459459459459	1.60869565217391	134.234234234234	16.3736263736264	8.21621621621621	8.43	1.11	0.69	9.1	149	1079.4	15.48	0.21	460	83	4262	33.4	60	1.15	0
1	232426	0	6	2	6	0	0	0	76	0	1.6	45	17.578125	0	0	0	0	0	189.3174603	34.29	614.79	6.053119209	327.0392157	56.13793103	344.2978723	73.79	9.238248848	10	20	4.01507537688442	8.65217391304348	0.115577889447236	0.0258426966292135	4.13065326633166	7.99	1.99	0.23	8.9	0.23	36.4	127.7	0.17	347.62	56	7279	44	230	2.07	0
1	439905	1	30	2	5	1	0	0	47	0	1.6	60	23.4375	0	1	0	0	0	216.6984127	9.76	677.29	8.060531192	446.6470588	63.37931034	419.8297872	83.94	9.975576037	10	16	4.02068965517241	4.53125	140	20.3	4.24137931034483	5.83	1.45	0.32	10	203	81.9	209.66	0.06	325.6	102	16724	32.3	251	2.15	0
1	273704	1	30	2	5	1	1	1	59	0	1.68	100	35.4308390022676	1	1	0	1	1	142.4920635	14.87	582.64	6.3001853	349.5882353	43.49425287	399.6170213	69.84	9.215207373	10	17	3.00952380952381	5.25	121.904761904762	27.2340425531915	3.2	6.32	2.1	0.4	9.4	256	14.4	43.5	0.16	298	95	8908	42.8	264	1.94	0
0	440444	0	16	2	6	1	1	1	74	0	1.75	75	24.4897959183673	0	1	1	0	0	136.5396825	62.1	1580.86	6.578134651	354.4901961	42.45977011	351.7446809	165.52	7.441013825	4	36	42.1904761904762	1.05	700	10.5	43.1428571428571	8.86	0.21	0.2	14	147	78.6	181.44	10.28	164	97	9078	30.1	31.6	2.3	0
0	440548	1	30	1	1	1	0	1	50	0	1.7	75	25.9515570934256	1	0	1	0	0	331.2435897	45.86	1155.89	10.83174603	349.5882353	506.1324376	380.6296296	99.35	30.24303797	6	32	2.84536082474227	0.194	163.917525773196	29.7196261682243	8	5.52	1.94	10	10.7	318	90.5	44.88	0.06	312.2	82	16409	36.5	226	1.54	0
1	440971	1	30	2	5	1	1	0	79	0	1.55	50	20.8116545265349	1	1	0	1	0	124.2380952	10.43	827.29	8.307597282	370.1764706	37.05747126	520.893617	57.44	7.694470046	11	14	1.45126353790614	7.28947368421053	80.8664259927798	1066.66666666667	1.5884476534296	4.02	2.77	0.38	0.21	224	9	127.7	0.15	130	66	8316	39.9	233	1.95	0
0	440978	1	30	1	2	1	0	1	85	0	1.7	65	22.4913494809689	0	1	0	0	0	165.9047619	25.13	730.86	7.720815318	443.7058824	52.22988506	382.5957447	88.26	10.85115207	11	14	10.25	1.01818181818182	346.428571428571	22.0454545454545	11.2321428571429	5.74	0.56	0.55	8.8	194	124.3	147.15	1.14	277	58	9718	30.6	87	1.11	0
0	434744	1	30	2	5	1	0	0	80	0	1.6	65	25.390625	0	1	0	1	0	198.047619	58.99	1054.07	7.072266831	410.372549	57.63218391	406	87.14	10.87419355	9	16	7.70408163265306	2.08510638297872	179.591836734694	17.0873786407767	8.18367346938775	7.55	0.98	0.47	10.3	176	1004.5	171.68	0.03	390.9	162	14745	33.8	220	2.31	0
1	441849	1	30	2	5	1	0	0	69	1	1.6	60	23.4375	0	1	1	0	0	177.015873	170.6	780.86	6.79431748	390.7647059	49.35632184	334.7234043	87.89	10.13686636	6	37	19.561797752809	0.978021978021978	229.213483146067	18.0530973451327	20.5842696629213	17.41	0.89	0.91	11.3	204	320.5	152.14	1.93	304	110	8900	39.6	277	2.5	0
0	441640	0	10	2	6	1	0	0	97	0	1.55	45	18.7304890738814	0	1	0	0	0	163.9206349	182.8	1738.36	7.628165534	352.5294118	50.27586207	341.106383	77.17	9.123041475	6	27	13.7887323943662	1.73170731707317	208.450704225352	17.0114942528736	14.3661971830986	9.79	0.71	0.41	8.7	148	1198.3	31.5	0.17	172.8	100	2403	40.6	242	1.78	0
1	8090090	1	30	2	5	0	0	1	62	0	1.65	65	23.8751147842057	0	0	0	0	0	99.77325581	1	719.15	10.06582105	341.1884058	33.0712831	449.1481481	86.27	3.426309379	14	15	1.92380952380952	5.52631578947368	98.0952380952381	21.2371134020619	2.1047619047619	4.04	2.1	0.38	9.7	206	52.2	29.25	0.14	214.75	77	18335	42.9	304	1.95	0
1	442259	1	30	2	6	0	0	1	58	0	1.73	80	26.7299274950717	0	1	0	0	0	360.4102564	10.72	1561.21	15.68803565	324.0909091	29.96167665	436.88	174.14	11.99409283	8	25	11.5070422535211	1.44897959183673	356.338028169014	34.6575342465753	12.1971830985915	8.17	0.71	0.49	7.3	253	11.3	7.9	0.07	268	82	13538	42.9	368	2.37	0
0	279535	1	30	2	6	1	0	1	79	1	1.75	80	26.1224489795918	0	1	0	0	0	329.6410256	46.29	716.94	8.117460317	162.9275362	31.84928717	430.1891892	140.12	7.525493115	10	18	1.60887096774194	5.51111111111111	96.3709677419355	26.8539325842697	1.79032258064516	3.99	2.48	0.45	8.9	239	10	26.99	0.1	258	108	12097	42.2	245	2.3	0
1	244343	1	30	2	6	1	0	0	87	1	1.62	55	20.9571711629325	0	1	0	0	0	109.3859649	29.01	721.93	13.99108673	299.9431818	270.5278311	482.38	103.6	13.81898734	13	15	9.8395061728395	1.8	196.913580246914	34.6739130434783	10.3950617283951	15.94	1.62	0.9	9.2	319	454.6	34	0.37	304	66	2314	40.3	207	1.54	0
1	442807	0	4	2	6	1	0	0	66	1	1.55	44	18.3142559833507	0	0	0	0	0	246.8644068	106	672.82	10.83174603	263.5964912	52.22988506	247.0810811	143.72	11.82531646	7	24	12.2481751824818	1.29245283018868	0.131386861313869	0.0204545454545455	13.021897810219	16.78	1.37	1.06	8.8	0.18	25	108.65	0.68	455	54	2557	38.9	168	1.69	0
1	442824	0	8	2	6	0	1	0	90	0	1.5	40	17.7777777777778	0	1	0	0	0	213.9206349	13.35	1040.17	10.40863901	325.0327869	23.43473054	356.88	87.14	8.521027168	6	36	11.6829268292683	1.78260869565217	273.170731707317	25.1685393258427	12.2439024390244	9.58	0.82	0.46	8.9	224	149.2	1.28	0.04	728	38	5497	36.6	221	1.86	1
1	150754	1	30	2	5	1	1	1	64	0	1.7	65	22.4913494809689	1	1	0	0	0	145.6666667	4790	587.63	6.423718345	348.6078431	42.57471264	351.7446809	68.32	7.855760369	13	14	13.5172413793103	1.52631578947368	403.448275862069	10.4464285714286	14.1724137931035	3.92	0.29	0.19	11.2	117	301.5	196.76	14.03	165	90	9087	37.5	236	1.43	0
0	442921	1	30	2	5	1	0	1	75	1	1.7	65	22.4913494809689	0	1	0	0	0	144.0793651	74.32	721.93	7.164916615	404.4901961	47.63218391	417.7021277	81.87	10.48248848	4	32	46.8857142857143	0.397727272727273	560	25.7894736842105	49.4	16.41	0.35	0.88	7.6	196	836.3	10.83	0.93	384	76	8754	35	183	1.42	0
0	394176	0	8	2	6	1	0	1	61	0	1.75	65	21.2244897959184	1	1	1	0	1	176.6190476	115.1	1341.57	3.64422483	161.3529412	49.12643678	151.7446809	151.42	14.0078341	6	32	21.2857142857143	1.08620689655172	403.174603174603	29.5348837209302	22.2063492063492	13.41	0.63	0.58	8.6	254	12	3.61	3.61	249.25	95	6948	31	261	1.41	0
1	443244	1	30	2	5	1	0	1	38	1	1.7	75	25.9515570934256	0	0	0	0	0	1334.15873	68.84	818.36	8.276714021	335.8627451	367.5172414	385.787234	105.93	77.71751152	8	16	13.4705882352941	1.25	224.705882352941	18.0188679245283	14.2705882352941	11.45	0.85	0.68	10.6	191	27.6	21.15	0.48	382.5	82	11105	32.3	158	1.41	0
0	8095348	1	30	2	5	1	0	1	67	1	1.68	50	17.7154195011338	1	1	0	1	0	152.4126984	27.13	721.93	8.184064237	569.1960784	64.18390805	423.0212766	76.42	9.146082949	13	14	3.93382352941176	2.3859649122807	214.705882352941	27.5471698113208	4.35294117647059	5.35	1.36	0.57	10.6	292	32.4	2.25	0.02	301	48	6398	41.8	173	1.5	0
0	443492	1	30	1	1	0	0	1	65	0	1.65	74	27.1808999081726	0	1	0	0	0	92.49206349	1.2	566.57	7.875231624	379.9803922	31.65517241	400.6808511	86.27	6.358064516	13	14	2.68441064638783	5.36734693877551	125.855513307985	25.859375	2.87072243346008	7.06	2.63	0.49	12.8	331	33.4	1.33	0.02	242	103	9720	41.5	349	1.9	0
0	443678	1	30	2	5	1	0	0	79	1	1.55	65	27.0551508844953	0	1	0	0	0	107.5714286	37.16	777.29	7.906114886	360.372549	38.89655172	479.4042553	101.05	9.353456221	10	20	7.82758620689655	2.25974025974026	97.7011494252874	18.6813186813187	8.27011494252874	13.62	1.74	0.77	9.1	170	815.7	86.39	0.262	244	110	7645	40.4	289	1.79	0
1	417059	1	30	2	6	1	0	0	75	1	1.65	60	22.038567493113	0	0	0	1	0	246.8644068	21.4	961.13	11.4885156	370.1764706	43.49425287	253.1621622	72.9	13.78734177	9	17	10.90625	0.895104895104895	167.96875	21.078431372549	12.0234375	13.96	1.28	1.43	10.2	215	457.1	56.54	0.33	228.5	56	2314	33	219	1.78	0
1	444026	1	30	2	5	0	0	1	59	1	1.62	70	26.6727632982777	0	1	1	0	0	125.031746	30.63	632.64	8.462013589	395.6666667	38.20689655	390.0425532	77.74	9.353456221	14	14	2.36363636363636	4.82926829268293	133.333333333333	26.4	2.57070707070707	4.68	1.98	0.41	10	264	21.9	25.07	0.02	166.67	70	2963	43.7	343	2.64	0
1	444113	1	30	2	4	1	0	0	56	1	1.65	75	27.5482093663912	0	1	0	0	0	159.5555556	19.43	623.71	7.381099444	271.1568627	45.67816092	431.5319149	108.94	13.17834101	8	14	6.54285714285714	3.58974358974359	173.571428571429	22.2935779816514	6.82142857142857	9.16	1.4	0.39	10.9	243	222.1	7.9	1.98	173.33	75	7202	38.7	278	1.99	0
0	287254	1	30	2	6	1	0	1	66	0	1.65	53	19.4674012855831	0	0	0	0	0	154.3968254	58.5	870.14	8.029647931	356.4509804	50.04597701	365.5744681	78.86	12.2797235	10	15	34.3725490196078	1.13333333333333	470.588235294118	30	35.2549019607843	17.53	0.51	0.45	8	240	22.6	24.3	0.5	526.66	98	9562	28.5	150	1.03	0
0	444295	1	30	2	5	0	0	1	52	0	1.7	70	24.2214532871972	1	1	0	0	0	194.4761905	18.96	879.07	9.141445337	383.9019608	57.97701149	470.893617	103.49	12.80967742	10	20	3.63157894736842	2.68235294117647	120.614035087719	30.5555555555556	4.00438596491228	8.28	2.28	0.85	9	275	59.2	15.39	0.04	700	79	9085	43.3	276	2.03	0
0	444595	1	30	2	6	0	0	1	65	0	1.73	70	23.3886865581877	0	0	0	0	0	323.8717949	11.6	705.89	9.825848474	366.7045455	33.6742515	430.1891892	161.38	6.699756395	14	16	4.00675675675676	3.14893617021277	129.054054054054	19.2929292929293	4.32432432432432	5.93	1.48	0.47	9.9	191	26	0.14	0.02	440.95	88	15565	42.6	292	2.06	0
1	444604	1	30	2	5	0	0	1	64	1	1.65	70	25.7116620752984	0	0	0	0	0	602.3974359	5.09	778.74	28.38944121	615.5681818	110.6203593	1228.837838	151.46	29.02009744	14	14	13.0549450549451	1.85714285714286	282.417582417582	27.0526315789474	13.5934065934066	11.88	0.91	0.49	9.5	257	27	0.14	0.24	330	87	9540	43.4	282	2.53	0
1	444980	0	13	2	6	1	1	1	39	0	1.68	90	31.8877551020408	0	1	0	0	0	940.2179487	3.67	3348.74	54.854988	946.25	196.9676647	2282.891892	409.83	45.67661389	3	36	8.72222222222222	1.25217391304348	129.861111111111	11.7610062893082	9.52083333333333	12.56	1.44	1.15	15.9	187	79.3	14.5	0.15	231.5	102	23391	39	259	1.63	0
0	49992	0	3	2	6	1	0	0	88	0	1.5	50	22.2222222222222	1	1	0	1	0	313.6153846	94.9	810.17	14.76242715	333.75	41.0994012	397.0810811	176.46	7.080389769	10	25	23.1315789473684	0.883720930232558	151.315789473684	10.4545454545455	24.2631578947368	17.58	0.76	0.86	11	115	290.8	1.76	0.04	216.97	72	5687	39	206	1.6	0
0	445149	1	30	2	6	0	0	0	78	0	1.63	39	14.6787609620234	0	1	0	0	0	268.4230769	7.52	1004.46	8.060335962	245.6818182	27.38682635	223.4324324	129.68	5.268574909	10	14	5.76271186440678	1.76119402985075	119.491525423729	12.1551724137931	6.33050847457627	6.8	1.18	0.67	11.6	141	573.6	7.65	0.03	159.2	72	6225	35.7	206	1.55	0
1	386035	0	9	2	6	1	1	1	71	0	1.7	70	24.2214532871972	0	1	0	0	0	327.0769231	75.25	1231.6	8.711690093	297.9545455	29.60239521	254.5135135	181.87	5.527405603	8	24	15.7735849056604	1.15217391304348	298.11320754717	13.859649122807	16.6415094339623	8.36	0.53	0.46	11.4	158	76.9	124.07	0.42	339	92	11262	40.1	83	1.07	1
1	445540	1	30	2	6	0	0	1	48	0	1.63	70	26.346494034401	0	1	0	0	0	314.5769231	13.2	508.74	9.842989373	287.1590909	31.3988024	225.4594595	182.26	5.405602923	13	15	2.81467181467181	3.01162790697674	108.494208494208	30.8791208791209	3.14671814671815	7.29	2.59	0.86	9.1	281	11.5	5.18	0.03	451	69	15568	41	246	2.27	1
0	445681	1	30	2	6	0	0	1	51	0	1.72	62	20.9572742022715	0	0	0	0	0	212.6538462	8.87	777.31	9.688721289	219.5454545	33.85389222	272.7567568	131.87	5.146772229	13	14	2.45283018867925	3.53333333333333	55.188679245283	11.5841584158416	2.73584905660377	5.2	2.12	0.6	10.1	117	50.1	1.86	0.04	328.57	88	7586	43.8	324	1.96	0
1	445624	1	30	2	3	1	0	1	60	1	1.7	75	25.9515570934256	1	1	0	0	0	372.5897436	92.7	1204.46	10.18580734	299.9431818	35.29101796	308.5675676	115.89	5.055420219	4	26	7.83760683760684	0.173333333333333	64.957264957265	16.7032967032967	13.6068376068376	18.34	2.34	13.5	9.1	152	191.4	162.48	0.82	186.8	211	10718	80.2	233	1.09	0
1	445917	1	30	2	5	0	0	1	55	0	1.68	75	26.5731292517007	0	1	0	0	0	312.3333333	153.4	861.13	7.276190476	287.5652174	29.84191617	264.6486486	174.63	7.77967994	13	14	3.7	5	253.333333333333	21.5094339622642	3.9	3.33	0.9	0.18	10.6	228	44.7	9.41	0.11	240.54054054	130	6790	43.8	298	2.87	1
1	446006	0	22	2	6	1	0	0	57	1	1.58	60	24.034609838167	0	1	0	0	0	291.1794872	133	1040.17	8.214604045	255.625	26.60838323	245.7297297	137.67	3.700365408	4	36	0.801298701298701	8.95348837209302	36.8831168831169	30.8695652173913	0.912987012987013	6.17	7.7	0.86	9.2	284	641.8	8.08	0.33	252	72	9240	196	36.8	1.35	0
0	334557	1	30	2	4	1	0	1	72	1	1.7	75	25.9515570934256	0	1	1	1	0	276.4358974	44	924.46	8.985944463	238.0113636	23.43473054	224.7837838	119.37	4.613885505	4	32	3.58552631578947	2.81481481481481	143.421052631579	20.3738317757009	3.94078947368421	5.45	1.52	0.54	10.7	218	79.3	2.7	0.05	131	76	8119	35.4	257	1.81	0
0	405645	0	10	2	6	0	0	0	66	1	1.58	50	20.0288415318058	0	1	0	0	0	358.4871795	34	1233.03	10.16866644	315.8522727	31.57844311	259.9189189	139.86	4.415956151	4	25	3.15942028985507	7.66666666666667	128.260869565217	21.8518518518519	3.28985507246377	4.36	1.38	0.18	8.1	177	66	2.34	0.03	375	90	2730	30.8	259	1.79	1
1	446103	0	3	2	6	0	0	1	61	0	1.68	60	21.2585034013605	0	1	0	0	0	91.99152542	68.9	1561.21	12.431265	277.6315789	23.43473054	385.787234	161.89	3.563337393	3	40	21.0392156862745	0.653846153846154	403.921568627451	20	22.5686274509804	10.73	0.51	0.78	10.3	206	334.2	9	0.21	400	72	11098	39.8	264	2.15	0
0	446182	1	30	1	2	0	0	1	77	0	1.68	60	21.2585034013605	1	1	0	1	0	348.8717949	15.29	844.46	11.09427494	395.6818182	47.26706587	368.7027027	128.52	8.816077954	13	15	89.9072164948454	1.42647058823529	193.814432989691	22.6506024096386	90.6082474226804	87.21	0.97	0.68	8.3	188	179.2	31.29	0.31	292	132	10462	42	206	2.05	0
0	377240	0	6	2	6	0	0	0	84	0	1.6	45	17.578125	0	1	0	0	1	328.6794872	238	1765.89	10.35721632	355.625	40.2011976	366	70.66	12.85079172	11	18	10.2823529411765	3.14814814814815	217.647058823529	21.5116279069767	10.6	8.74	0.85	0.27	8.6	185	614	7.98	0.05	258.94	67	9864	43.7	232	2.25	1
0	426301	1	30	2	6	0	0	1	70	0	1.72	60	20.2812330989724	1	1	1	0	0	328.6794872	21.1	880.17	9.123071649	290.5681818	34.33293413	272.7567568	142.56	9.683922046	10	17	2.93296089385475	6.39285714285714	191.620111731844	43.4177215189873	3.08938547486033	5.25	1.79	0.28	7.9	343	10	9.46	0.05	244.186046511	75	10038	32.8	149	1.5	0
0	446550	1	30	2	6	1	0	1	60	1	1.62	70	26.6727632982777	0	1	1	0	0	322.2692308	24.9	660.17	15.68803565	318.9772727	28.70419162	295.0540541	160.86	6.014616322	12	14	7.76666666666667	2.30769230769231	171.333333333333	28.2417582417582	8.2	11.65	1.5	0.65	9.1	257	10	24.7	0.06	256	88	19477	34.3	248	1.39	0
0	446585	1	30	2	3	0	0	0	66	1	1.6	65	25.390625	0	0	1	0	0	312.974359	11.9	640.17	12.25985602	301.3636364	38.34491018	531.5405405	72.9	5.633982948	14	14	3.06306306306306	3.41538461538462	113.963963963964	26.0824742268041	3.35585585585586	6.8	2.22	0.65	9.7	253	334.2	7.09	0.24	300	50	3882	33.9	199	1.83	0
1	447079	0	5	2	6	0	0	1	75	0	1.7	65	22.4913494809689	0	1	1	0	0	368.7435897	109	1191.6	9.123071649	324.375	24.81197605	221.4054054	151.2	4.355054811	8	26	23.4090909090909	0.745762711864407	253.409090909091	24.7777777777778	24.75	20.6	0.88	1.18	9	223	26.7	28.63	179.58	285	87	3160	41.8	201	1.59	0
0	447454	1	30	2	4	1	0	1	51	1	1.65	75	27.5482093663912	0	1	0	0	0	355.9230769	9.47	1215.89	8.968803565	297.3863636	26.36886228	222.0810811	84.7	4.278928136	13	15	5.390625	3.55555555555556	100	19.009900990099	5.671875	10.35	1.92	0.54	10.1	192	64.3	5.34	0.09	266.6	107	12259	44.8	195	1.71	0
0	447414	1	30	2	6	1	0	1	72	1	1.7	75	25.9515570934256	0	1	1	0	0	300.7948718	64	1224.46	10.40863901	300.5113636	26.90778443	239.6486486	146.17	4.446406821	11	15	6.34090909090909	8	155.113636363636	32.5	6.46590909090909	11.16	1.76	0.22	8.4	273	75.3	73.83	0.11	218	99	12922	40.8	214	1.73	1
0	447744	1	30	2	4	1	0	1	61	1	1.65	60	22.038567493113	0	0	0	0	0	295.9871795	77.1	1088.74	11.4885156	292.8409091	32.05748503	264.6486486	144.37	4.370280146	10	22	6.46521739130435	0.653409090909091	74.3478260869565	18.7912087912088	7.99565217391304	14.87	2.3	3.52	9.1	171	227.6	39.45	0.5	294	53	12076	45.9	110	1.2	1
0	211599	1	30	1	1	1	0	1	59	1	1.69	80	28.0102237316621	1	1	1	0	0	390.8589744	54.6	985.89	9.928693864	316.7045455	24.45269461	225.4594595	161.89	3.426309379	10	22	10.6747967479675	1.98387096774194	173.983739837398	23.2356134636265	11.1788617886179	13.13	1.23	0.62	9.21	214	6	90.46	0.73	247.16	92	9876	28.4	256	1.25	0
0	352863	1	30	1	1	1	0	1	74	1	1.64	65	24.1671624033314	1	1	0	1	0	360.4102564	69.6	653.03	14.98525883	324.9431818	29.36287425	263.2972973	174.01	4.65956151	13	14	16.6714285714286	1.06060606060606	342.857142857143	26.6666666666667	17.6142857142857	11.67	0.7	0.66	9	240	277.4	27	0.1	359.2	83	12098	31.3	331	1.38	0
0	434400	1	30	2	3	0	0	1	54	1	1.75	75	24.4897959183673	1	1	0	0	0	219.0641026	40.8	867.31	10.06582105	219.2613636	33.55449102	298.4324324	125.43	12.74421437	10	16	6.20161290322581	2.38461538461538	158.064516129032	18.8461538461538	6.62096774193548	7.69	1.24	0.52	10.4	196	255	47.34	0.14	186.8	87	10587	30.5	191	1.75	0
0	448742	1	12	2	6	1	0	1	85	0	1.65	60	22.038567493113	1	1	0	1	0	324.8333333	21.4	1070.17	10.06582105	324.0909091	27.98562874	236.9459459	172.59	4.598660171	10	14	2.265625	4.8	114.0625	28.0769230769231	2.47395833333333	4.35	1.92	0.4	7.8	219	303.6	67.5	0.46	190.6	79	8907	37.1	232	1.86	1
1	448629	0	6	2	6	1	0	1	72	0	1.75	55	17.9591836734694	0	0	0	0	0	307.525641	298	1151.6	9.620157696	311.0227273	28.34491018	253.1621622	132.77	4.65956151	4	38	20.9180327868852	1.29787234042553	280.327868852459	17.4489795918367	21.6885245901639	12.76	0.61	0.47	9.8	171	66.9	209.66	1.55	571.43	124	6202	34.6	95	1.25	0
0	314106	1	30	2	4	1	0	1	65	1	1.67	70	25.0995015956112	1	1	0	1	0	1096.307692	41.88	813.03	12.431265	990	22.95568862	482.2162162	166.28	3.776492083	9	24	4.29452054794521	2.60714285714286	95.2054794520548	13.9	4.67808219178082	6.27	1.46	0.56	10	139	170.7	5.06	0.38	335	104	9120	31	176	1.29	0
1	448910	1	30	1	1	1	1	1	80	1	1.75	45	14.6938775510204	0	0	0	0	0	303.6794872	6.6	530.17	8.780253685	285.7386364	23.43473054	302.4864865	152.1	4.172350792	4	39	23.2413793103448	1.01754385964912	463.793103448276	29.5604395604396	24.2241379310345	13.48	0.58	0.57	9.1	269	140.9	8.17	0.3	420	15	8624	42.1	265	2.15	0
1	449225	1	30	2	4	1	0	1	71	0	1.55	55	22.8928199791883	0	1	0	0	0	270.9871795	6.26	753.03	10.30579362	301.3636364	26.42874251	236.2702703	136.12	4.309378806	10	20	2.91724137931034	4.26470588235294	99.3103448275862	16.551724137931	3.15172413793103	4.23	1.45	0.34	8.7	144	88.4	0.3	0.04	198	89	22812	42.9	219	1.78	0
1	449222	1	30	2	3	0	0	0	54	1	1.6	60	23.4375	0	1	1	1	0	281.8846154	32.9	797.31	9.620157696	317.5568182	25.9497006	247.0810811	137.93	4.050548112	12	16	5.57983193277311	2.24528301886792	325.210084033613	47.7777777777778	6.02521008403361	6.64	1.19	0.53	8.1	387	8	4.19	0.02	289	58	15314	35.2	250	2.11	0
1	8037733	1	30	1	0	0	0	0	75	1	1.6	60	23.4375	0	0	0	0	0	313.9358974	25.32	1141.6	13.64826877	321.8181818	23.91377246	223.4324324	137.67	3.943970767	11	15	3.84795321637427	2.75806451612903	116.374269005848	23.1395348837209	4.21052631578947	6.58	1.71	0.62	8.6	199	73.8	42.24	0.03	319.51	54	10658	37.1	201	1.72	0
1	398326	1	30	1	0	1	0	1	59	0	1.75	65	21.2244897959184	0	0	0	0	0	274.1923077	670	1531.6	57.01474117	303.0681818	195.3508982	2115.324324	164.86	42.03775883	11	14	2.17322834645669	3.73529411764706	179.527559055118	24.7557003257329	2.44094488188976	2.76	1.27	0.34	9.21	228	34.5	12.58	0.02	219.75	84	20497	34.3	119	1.76	0
0	441529	1	30	2	6	1	0	0	67	0	1.47	56	25.9151279559443	0	1	1	0	1	246.3076923	9.74	1013.03	8.163181351	236.0227273	32.35688623	301.8108108	144.88	12.51583435	13	14	4.70833333333333	4.11428571428571	233.333333333333	39.5294117647059	4.95138888888889	6.78	1.44	0.35	8.5	336	140.9	8.89	0.13	282.64	208	6659	19.1	173	0.81	1
0	3168182	1	30	2	6	1	0	1	88	0	1.7	80	27.681660899654	0	1	0	0	0	304	34.1	787.31	7.906067878	300.2272727	27.9257485	227.4864865	143.72	11.7545676	12	19	10.2258064516129	1.72222222222222	346.236559139785	37.8823529411765	10.8064516129032	9.51	0.93	0.54	8.5	322	189.9	32.12	0.06	336.3	69	8094	36.9	124	1.41	0
0	449995	0	15	2	6	1	1	1	82	1	1.69	50	17.5063898322888	1	0	0	1	0	275.7948718	808	1127.31	9.671580391	276.0795455	29.96167665	239.6486486	140.12	4.979293544	4	34	21	0.866666666666667	396.153846153846	22.3913043478261	22.1538461538462	10.92	0.52	0.6	9.2	206	798.9	109.94	2.5	338	80	12098	32.5	145	1.6	0
1	441197	1	30	1	2	0	0	0	85	0	1.5	45	20	0	0	0	0	0	147.6507937	292	664.79	7.072266831	385.8627451	44.18390805	370.893617	64.58	8.593087558	12	14	3.84210526315789	2.42553191489362	237.719298245614	9.3127147766323	4.25438596491228	4.38	1.14	0.47	29.1	271	26.1	144.11	0.12	425	56	9876	34.5	172	1.82	0
1	443675	1	30	2	6	1	0	1	42	1	1.75	100	32.6530612244898	0	1	0	0	0	144.8730159	304.5	595.14	6.423718345	296.6470588	52.91954023	269.8297872	70.59	10.6437788	13	14	1.70098039215686	4.8	38.7254901960784	17.752808988764	1.9093137254902	6.94	4.08	0.85	8.9	158	528.5	22.17	0.69	282.5	205	6588	43	301	1.95	0
1	443615	1	30	2	3	1	0	1	52	0	1.7	76	26.2975778546713	0	1	1	0	0	201.2222222	33.25	637.64	93.88511427	2948.607843	63.37931034	3134.723404	122.85	10.96635945	4	35	5.828125	2.13333333333333	287.5	18.7755102040816	6.296875	3.73	0.64	0.3	9.8	184	35.1	152.14	0.29	614	92	15729	38.6	223	1.43	1
1	450951	1	30	2	4	0	0	0	71	1	1.58	55	22.0317256849864	0	1	1	0	0	1108.166667	12.1	527.31	62.15701063	1042.272727	217.7461078	2339.648649	107.13	50.04628502	14	15	10.352380952381	1.3125	201.904761904762	23.0434782608696	11.1142857142857	10.87	1.05	0.8	9.2	212	151	5.18	0.03	248	53	10987	40.9	217	1.51	1
0	450909	1	30	2	5	0	0	0	78	1	1.56	55	22.6002629848784	1	1	0	1	0	213.6153846	71.69	684.46	8.45457662	181.1931818	24.75209581	152.4864865	94.11	3.685140073	10	20	10.123595505618	2.17073170731707	200	22.7912932138284	10.5842696629213	9.01	0.89	0.41	7.81	178	534.5	65.65	0.14	259.6	58	19009	44.9	243	2.9	0
0	446029	0	20	2	6	1	1	0	74	0	1.5	74	32.8888888888889	1	1	0	1	0	344.0641026	2747	1143.03	7.837504285	300.5113636	24.63233533	165.3243243	174.14	4.004872107	4	34	58.4736842105263	1	11.8421052631579	6.04026845637584	59.4736842105263	44.44	0.76	0.76	1.49	9	167	229.13	35.4	294	76	12397	27.3	153	1.3	0
1	445010	1	30	1	2	1	0	1	43	0	1.75	95	31.0204081632653	0	0	0	0	0	304.3205128	408.8	627.31	10.99142955	313.5795455	24.69221557	200.4594595	146.17	3.852618758	14	16	5.48704663212435	2.1685393258427	198.445595854922	51.0666666666667	5.94818652849741	10.59	1.93	0.89	7.5	383	56.2	13.03	0.1	380	78	23391	44.6	203	1.99	0
0	452376	1	30	2	6	1	0	1	58	1	1.6	65	25.390625	0	1	1	0	0	311.6923077	15.82	1098.74	8.591703805	287.4431818	21.27904192	225.4594595	151.84	3.609013398	8	22	7.27835051546392	3.46428571428571	162.371134020619	37.5	7.56701030927835	14.12	1.94	0.56	8.4	315	12.9	103.42	14.32	271.1	72	15078	44.5	280	2.9	0
1	452424	1	30	2	3	1	0	1	66	0	1.65	65	23.8751147842057	0	1	0	0	0	299.1923077	31.3	1017.31	9.620157696	278.6363636	24.39281437	218.027027	140.63	4.705237515	4	34	24.0609756097561	0.666666666666667	308.536585365854	25.3	25.5609756097561	19.73	0.82	1.23	10	253	29.1	29.25	0.51	367.5	93	11098	38.5	219	1.82	0
1	8062910	1	30	2	6	0	0	1	60	0	1.73	83	27.7322997761369	0	1	0	0	0	331.2435897	6.81	1205.89	12.03702434	317.5568182	26.78802395	249.7837838	87.38	4.476857491	14	14	4.28947368421053	4.75	221.052631578947	40.4819277108434	4.5	6.52	1.52	0.32	8.3	336	47.1	5.29	0.03	260.27	85	18942	45.5	305	1.79	0
1	452947	1	24	2	6	1	0	0	60	1	1.6	60	23.4375	0	1	0	0	0	309.1282051	216	668.74	8.968803565	367.8409091	34.81197605	408.5675676	142.64	6.380024361	7	28	18.2045454545455	1.95555555555556	0.306818181818182	0.027	18.7159090909091	16.02	0.88	0.45	10	0.27	79.2	132.64	0.06	222	69	14745	44.8	140	1.44	0
0	453462	1	30	1	1	1	0	0	80	1	1.6	58	22.65625	0	0	0	0	0	423.5512821	189	753.03	11.19712033	372.3863636	36.96766467	297.0810811	120.04	8.085261876	6	19	12.2717391304348	1.15	279.347826086957	31.3414634146341	13.1413043478261	11.29	0.92	0.8	8.2	257	353.6	144.77	0.7	288	45	4252	29.1	100	1.51	0
0	453466	1	30	2	6	1	0	0	74	1	1.55	60	24.9739854318418	0	1	1	0	0	292.1410256	22.3	598.74	10.08296195	311.0227273	31.81796407	270.7297297	159.83	5.664433618	13	14	8.1031746031746	2.52	136.507936507937	14.3333333333333	8.5	10.21	1.26	0.5	12	172	262.5	7.65	0.04	236.75	67	5317	34.5	226	1.77	0
0	453521	1	30	2	6	1	0	1	71	1	1.7	65	22.4913494809689	0	1	0	0	0	329.6410256	43.01	835.89	13.99108673	340.8522727	40.56047904	374.1081081	219.27	6.821559074	6	19	1.73557692307692	3.92452830188679	97.5961538461538	21.3684210526316	1.99038461538462	3.61	2.08	0.53	9.5	203	61.9	2.7	1.76	250	81	12917	41.1	267	2.37	0
0	277705	1	30	1	2	1	0	0	84	0	1.55	70	29.1363163371488	0	1	0	0	0	345.9871795	95.4	1187.31	10.30579362	333.4659091	29.84191617	324.1081081	141.4	4.948842875	9	18	6.41666666666667	7.5	156.666666666667	22.3809523809524	6.55	7.7	1.2	0.16	8.4	188	220.1	78.34	3.09	140	67	6191	39.8	159	2.03	0
0	453889	0	2	2	6	1	0	1	68	0	1.7	80	27.681660899654	0	0	0	0	0	328.6794872	52.6	1405.89	9.877271169	311.875	30.08143713	280.1891892	270.4	5.740560292	3	26	29.7118644067797	0.648351648351648	379.661016949153	26.046511627907	31.2542372881356	17.53	0.59	0.91	8.6	224	125.8	84.63	0.91	411.11	131	8069	38.3	208	1.91	0
1	311195	1	30	1	2	0	0	1	81	0	1.68	50	17.7154195011338	1	1	1	1	1	255.9230769	31.8	1111.6	8.557422009	275.5113636	23.25508982	172.7567568	155.84	3.791717418	5	26	3.5546875	1.48837209302326	58.59375	6.94444444444444	4.2265625	4.55	1.28	0.86	10.8	75	1679.4	25.07	0.06	140	168	6734	38.1	175	1.77	1
0	454047	1	30	2	6	0	0	1	56	1	1.78	93	29.3523545006944	0	1	0	0	0	319.0641026	17.6	1211.6	9.277339733	302.2159091	20.85988024	202.4864865	149.52	3.563337393	13	14	3.10691823899371	3.11764705882353	135.849056603774	21.6	3.42767295597484	4.94	1.59	0.51	10	216	125.8	27.82	0.03	180	133	21991	39.6	267	1.6	0
0	445120	0	28	2	6	0	0	1	65	1	1.69	69	24.1588179685585	0	1	1	1	0	312.3333333	217.5	1377.31	8.574562907	292.5568182	20.85988024	160.5945946	149.52	3.426309379	6	18	13.7647058823529	0.80952380952381	1241.17647058824	1004.7619047619	15	2.34	0.17	0.21	0.21	211	537	187.54	100	264	86	11483	36	204	1.21	1
1	167647	1	30	1	1	1	1	0	70	1	1.56	62.5	25.6821170282709	1	1	0	0	0	295.025641	75.25	835.89	11.19712033	328.0681818	28.34491018	231.5405405	162.67	4.446406821	13	15	1.7787610619469	5.25581395348837	96.4601769911504	23.4408602150538	1.96902654867257	4.02	2.26	0.43	9.3	218	132.1	7.87	0.12	300	45	7882	40.6	230	2.1	0
1	392991	1	30	2	3	1	0	0	76	1	1.6	75	29.296875	0	0	0	0	0	341.1794872	19.9	1193.03	13.18546452	338.2954545	24.39281437	253.1621622	151.97	4.035322777	12	16	4.03289473684211	2.76363636363636	105.921052631579	18.2954545454545	4.39473684210526	6.13	1.52	0.55	8.8	161	63.1	150	0.12	150	77	8263	39.1	174	1.81	0
1	443532	1	30	2	4	1	0	0	65	1	1.5	58	25.7777777777778	1	1	0	0	0	278.3589744	27.4	1007.31	13.3740144	251.6477273	25.41077844	234.9189189	131.35	3.502436054	12	17	7.65968586387435	2.89393939393939	161.780104712042	39.6153846153846	8.00523560209424	14.63	1.91	0.66	7.8	309	52.2	6.17	0.07	350	52	6883	37.9	227	1.71	0
0	304331	1	30	2	4	1	0	0	87	0	1.5	60	26.6666666666667	0	1	0	0	1	334.7692308	3.52	621.6	10.5629071	384.0340909	47.44670659	420.0540541	174.63	6.577953715	13	14	5.90476190476191	1.55555555555556	345.238095238095	38.6666666666667	6.54761904761905	4.96	0.84	0.54	7.5	290	638.7	10.46	4.68	275	417	7202	33.1	214	1.58	0
0	454520	1	30	2	6	1	0	1	55	0	1.65	65	23.8751147842057	0	1	0	1	0	281.2435897	22.46	1155.89	9.414466918	289.4318182	31.69820359	247.0810811	234.39	6.242996346	8	19	14.8524590163934	1.34065934065934	247.540983606557	30.5050505050505	15.5983606557377	18.12	1.22	0.91	9.9	302	12.4	108.84	0.07	657.14	90	21555	43.7	222	2.33	0
NA	NA	NA	NA	NA	NA	1	0	1	93	1	1.6	50	19.2276878705336	1	1	1	1	1	218.6686047	34.1	672.82	8.985944463	508.6393443	25.41077844	380.6296296	53.24	4.613885505	6	29	19.561797752809	4.15625	447.777777777778	925	6.62142857142857	4.81	1.24	0.68	8.6	188	79.3	132.64	0.82	285	95	15568	34.5	357	2.15	0
NA	NA	NA	NA	NA	NA	1	0	1	60	1	1.75	56	17.7154195011338	0	1	0	0	0	602.3974359	408.8	746.28	6.919087137	311.0227273	195.3508982	225.4594595	86.27	34.86036866	4	26	5.90476190476191	1.25217391304348	146.280991735537	34.6739130434783	8.2	17.41	1.99	2.7	10	0.18	291.3	78.34	0.21	264	64	11510	43	95	1.73	1
NA	NA	NA	NA	NA	NA	0	0	1	51	1	1.7	50	17.5063898322888	1	1	1	1	0	99.77325581	34.1	632.64	8.574562907	161.3529412	56.13793103	482.2162162	131.35	14.0078341	6	16	11.5070422535211	4.26470588235294	700	925	25.1944444444444	4.04	1.93	13.5	8.4	211	151	187.54	14.03	140	110	8251	43	320	148	1
NA	NA	NA	NA	NA	NA	1	1	1	65	0	1.65	80	30.0432622977087	1	0	1	0	0	87.75423729	6.6	1561.21	21.55651637	875.4385965	506.1324376	528.3148148	77.17	9.215207373	3	34	3.72057613168724	0.80952380952381	470.588235294118	1066.66666666667	20.5842696629213	11.16	3.12	0.88	8.8	138	809	64.33	0.03	164	15	8324	36.5	224	2.08	1
NA	NA	NA	NA	NA	NA	0	0	0	78	0	1.5	53	24.034609838167	1	1	1	1	0	312.3333333	14.32	1193.03	9.842989373	162.9275362	20.85988024	234.9189189	166.28	3.426309379	12	14	10.6747967479675	2.30769230769231	113.963963963964	20.3	2.76842105263158	10.21	1.23	0.2	9.1	267	73.8	4.36	0.31	256	48	7882	28.5	214	1.54	0
[truncated: 6 more columns]
