# Supplementary material for: A prediction for sepsis in adult patients with severe cerebrovascular disease from neurological intensive care unit
Source: Front Neurol. 2026 Jul 7;16:1680602. doi: 10.3389/fneur.2025.1680602 (PMC13384880; doi:10.3389/fneur.2025.1680602)
Supplement: Supplementary file 2 [file Data_Sheet_2.zip › 1.3.points.calculate.csv]

Item	Var.Formula
Hyperlipidaemia	0
Hyperlipidaemia	8.40705637490276
IL_10	points = 0 * IL_10 ^3 + 0 * IL_10 ^2 + 0.006522237 * IL_10 + 0
NIHSS	points = 0 * NIHSS ^2 + 0.409904998 * NIHSS + -5.738669972
BloodCreatinine	points = 0 * BloodCreatinine ^3 + 0 * BloodCreatinine ^2 + -0.153846154 * BloodCreatinine + 100
Linear.Predictors	lp = 0.205805365 * points + -22.817638659
