# Supplementary material for: A prediction for sepsis in adult patients with severe cerebrovascular disease from neurological intensive care unit
Source: Front Neurol. 2026 Jul 7;16:1680602. doi: 10.3389/fneur.2025.1680602 (PMC13384880; doi:10.3389/fneur.2025.1680602)
Supplement: Supplementary file 2 [file Data_Sheet_2.zip › 1.4.internal.calibration.table.csv]

item	index.orig	training	test	optimism	index.corrected	n
Dxy	0.631578947368421	0.6712854431243	0.610861937452326	0.0604235056719736	0.571155441696447	200
R2	0.334541557440126	0.368026960951308	0.304028038279852	0.0639989226714556	0.270542634768671	200
Intercept	0	0	-0.189757190348606	0.189757190348606	-0.189757190348606	200
Slope	1	1	0.86753644647672	0.13246355352328	0.86753644647672	200
Emax	0	0	0.0679295851224939	0.0679295851224939	0.0679295851224939	200
D	0.185507764761335	0.207601721300819	0.166556468972864	0.0410452523279549	0.14446251243338	200
U	-0.0127388535031847	-0.0127388535031847	0.00441097400156228	-0.017149827504747	0.00441097400156228	200
Q	0.198246618264519	0.220340574804003	0.162145494971302	0.0581950798327018	0.140051538431817	200
B	0.0787907314495493	0.0757166115647711	0.0836964812228803	-0.00797986965810921	0.0867706011076585	200
g	2.12358274017432	2.4053869265093	1.98946011238356	0.415926814125744	1.70765592604858	200
gp	0.144117823874025	0.14859765736979	0.137347271568588	0.0112503858012022	0.132867438072822	200
