# Supplementary material for: A prediction for sepsis in adult patients with severe cerebrovascular disease from neurological intensive care unit
Source: Front Neurol. 2026 Jul 7;16:1680602. doi: 10.3389/fneur.2025.1680602 (PMC13384880; doi:10.3389/fneur.2025.1680602)
Supplement: Supplementary file 2 [file Data_Sheet_2.zip › 预测模型logistic1_1_table.csv]

Class	Item	Value
Model Infomation	Freq_0	138
Model Infomation	Freq_1	19
Model Infomation	Obs	157
Model Infomation	Max Deriv	0
Model Likelihood Ratio Test	Model L.R.	30.125
Model Likelihood Ratio Test	d.f.	4
Model Likelihood Ratio Test	P	0
Rank Discrimination Indexes	C	0.816
Rank Discrimination Indexes	Dxy	0.632
Rank Discrimination Indexes	Gamma	0.632
Rank Discrimination Indexes	Tau-a	0.135
Discrimination Indexes	R2	0.335
Discrimination Indexes	R2(157)	0.175
Discrimination Indexes	R2(4,157)	0.153
Discrimination Indexes	R2(50.1)	0.452
Discrimination Indexes	R2(4,50.1)	0.406
Rank Discrimination Indexes	Adjusted C	0.785
Hoslem Test	X-squared	27.286
Hoslem Test	P value	0.001
