# Supplementary material for: A prediction for sepsis in adult patients with severe cerebrovascular disease from neurological intensive care unit
Source: Front Neurol. 2026 Jul 7;16:1680602. doi: 10.3389/fneur.2025.1680602 (PMC13384880; doi:10.3389/fneur.2025.1680602)
Supplement: Supplementary file 2 [file Data_Sheet_2.zip › 预测模型logistic1_1_table.txt]

[1] "Done"

[1] "Logistic Prediction Model: Sepsis ||| X-variables: Hyperlipidaemia+IL_10+NIHSS+BloodCreatinine"
