# Supplementary material for: A prediction for sepsis in adult patients with severe cerebrovascular disease from neurological intensive care unit
Source: Front Neurol. 2026 Jul 7;16:1680602. doi: 10.3389/fneur.2025.1680602 (PMC13384880; doi:10.3389/fneur.2025.1680602)
Supplement: Supplementary file 2 [file Data_Sheet_2.zip › 预测模型logistic1_1_table2.csv]

Item	Estimate	Std.Error	Z.value	P.value
(Intercept)	-3.418	1.262	-2.708	0.007
Hyperlipidaemia1	1.73	0.618	2.8	0.005
IL_10	0.001	0.001	1.995	0.046
NIHSS	0.084	0.036	2.345	0.019
BloodCreatinine	-0.032	0.012	-2.55	0.011
