# Supplementary material for: A prediction for sepsis in adult patients with severe cerebrovascular disease from neurological intensive care unit
Source: Front Neurol. 2026 Jul 7;16:1680602. doi: 10.3389/fneur.2025.1680602 (PMC13384880; doi:10.3389/fneur.2025.1680602)
Supplement: Supplementary file 3 [file Data_Sheet_3.zip]

Archive with 10 entries (10 files):
- Diagnostic Tests and ROC Analysis 1_1_table.csv
- Diagnostic Tests and ROC Analysis 1_1_table.py
- Diagnostic Tests and ROC Analysis 1_1_table.txt
- Diagnostic Tests and ROC Analysis 1_1_table2.csv
- ggROC.all.Plot.pdf
- ROC.plot.model1.pdf
- ROC.plot1.pdf
- ROC.plot2.pdf
- ROC.plot3.pdf
- ROC.plot4.pdf
