# Supplementary material for: A prediction for sepsis in adult patients with severe cerebrovascular disease from neurological intensive care unit
Source: Front Neurol. 2026 Jul 7;16:1680602. doi: 10.3389/fneur.2025.1680602 (PMC13384880; doi:10.3389/fneur.2025.1680602)
Supplement: Supplementary file 3 [file Data_Sheet_3.zip › Diagnostic Tests and ROC Analysis 1_1_table.csv]

Variable_AUC(95%CI)
Hyperlipidaemia_AUC (95%CI): 63.177% (51.1499% ~ 75.204%)
IL_10_AUC (95%CI): 62.7956% (47.9254% ~ 77.6658%)
NIHSS_AUC (95%CI): 66.3616% (51.8655% ~ 80.8577%)
BloodCreatinine_AUC (95%CI): 63.73% (50.0878% ~ 77.3722%)
