# Supplementary material for: A prediction for sepsis in adult patients with severe cerebrovascular disease from neurological intensive care unit
Source: Front Neurol. 2026 Jul 7;16:1680602. doi: 10.3389/fneur.2025.1680602 (PMC13384880; doi:10.3389/fneur.2025.1680602)
Supplement: Supplementary file 3 [file Data_Sheet_3.zip › Diagnostic Tests and ROC Analysis 1_1_table.py]

# -*- coding: utf-8 -*-

# Form implementation generated from reading ui file 'lmregAutoCreate.ui'
#
# Created by: PyQt5 UI code generator 5.11.3
#
# WARNING! All changes made in this file will be lost!

from PyQt5 import QtCore, QtGui, QtWidgets
from PyQt5.Qt import *
from rpy2 import robjects
from rpy2.robjects import pandas2ri
import sys
import numpy as np
import pandas as pd
import gol
import csv, io
from pathlib import Path
import codecs
from rpy2.robjects.conversion import localconverter
import rpy2.robjects as ro
import setdata
pandas2ri.activate()

class AutoCreate(QDialog):
    def __init__(self, parent=None):
        super(QDialog, self).__init__(parent)
        self.ui = Ui_Dialog()
        self.ui.setupUi(self)
        self.setWindowTitle("诊断试验与roc分析")
        self.setWindowIcon(QIcon("logo.ico"))

        #显示返回的所有值
        self.ShowReturnTable()

    def ShowReturnTable(self):
        realpath = str(Path(__file__))
        lastposition = realpath.rfind("\\")
        realpath = realpath[0:lastposition]
        FolderName = realpath[realpath.rfind("\\") + 1 :]
        
        # 读取txt信息
        txtFile = FolderName + ".txt"
        txtprintstr = realpath + "\\" + txtFile
        print("txtprintstr=%s" % txtprintstr)
        txtfreadstr = codecs.open(txtprintstr, encoding="utf-8")
        txtfreadstr = txtfreadstr.read()
        self.ui.logtextEdit.setText(txtfreadstr)
        if(txtfreadstr.find("Error") == -1):
            #读取csv文件1
            csvFile = FolderName + ".csv"
            printstr = realpath + "\\" + csvFile
            #pandasDataFrameResult = pd.read_csv(printstr,keep_default_na=False,float_precision='round_trip')
            for i in ('utf-8','gbk','gb18030','ansi'):
                try:
                    pandasDataFrameResult = pd.read_csv(printstr,encoding = i,keep_default_na=False,float_precision='round_trip')
                    break
                except:
                    print(i + 'decode fail')
            with localconverter(ro.default_converter + pandas2ri.converter):
                self.ui.tableView.setDataFrame(pandasDataFrameResult)
    
            #读取csv文件2
            csvFile2 = FolderName + "2.csv"
            printstr2 = realpath + "\\" + csvFile2
            #pandasDataFrameResult2 = pd.read_csv(printstr2,keep_default_na=False,float_precision='round_trip')
            for i in ('utf-8','gbk','gb18030','ansi'):
                try:
                    pandasDataFrameResult2 = pd.read_csv(printstr2,encoding = i,keep_default_na=False,float_precision='round_trip')
                    break
                except:
                    print(i + 'decode fail')
            with localconverter(ro.default_converter + pandas2ri.converter):
                self.ui.tableView2.setDataFrame(pandasDataFrameResult2)
            # 添加超链接
            self.ui.pushButton.clicked.connect(self.openUrl)
        else:
            #self.ui.verticalLayout.addWidget(self.ui.pushButton)
            print("返回错误")

    def openUrl(self):
        realpath = str(Path(__file__))
        lastposition = realpath.rfind("\\")
        realpath = realpath[0:lastposition]
        NewPath = realpath
        QDesktopServices.openUrl(QUrl.fromLocalFile(NewPath))

class Ui_Dialog(object):
    def setupUi(self, Dialog):
        Dialog.setObjectName("Dialog")
        self.wlayout = QHBoxLayout()
        self.splitter = QtWidgets.QSplitter()
        self.splitter.setOrientation(QtCore.Qt.Horizontal)
        QtCore.QMetaObject.connectSlotsByName(Dialog)

        # 右侧
        self.right = QFrame()
        self.right.setFrameShape(QFrame.StyledPanel)
        self.rightsplitter = QtWidgets.QSplitter()
        self.rightsplitter.setOrientation(QtCore.Qt.Vertical)
        self.rightsplitter.addWidget(self.right)
        self.rightsplitter.resize(900, 50)

        # 右侧上面
        self.righttopsplitter = QtWidgets.QSplitter()
        self.righttopsplitter.setOrientation(QtCore.Qt.Horizontal)
        self.righttopsplitter.addWidget(self.right)
        self.righttopsplitter.resize(900, 50)

        # 3、添加上半部分水平布局
        self.righttopuplayout = QtWidgets.QHBoxLayout(self.right)
        self.righttopuplayout.setContentsMargins(0, 0, 0, 0)
        self.righttopvariablelabel = QtWidgets.QLabel(self.right)
        self.righttopvariablelabel.setText(" 日志  ")
        self.logtextEdit = QtWidgets.QTextEdit(self.right)
        self.righttopuplayout.addWidget(self.righttopvariablelabel)
        self.righttopuplayout.addWidget(self.logtextEdit)

        # 右侧中间
        self.rightmiddle = QFrame()
        self.rightmiddle.setFrameShape(QFrame.StyledPanel)
        self.rightmiddlesplitter = QtWidgets.QSplitter()
        self.rightmiddlesplitter.setOrientation(QtCore.Qt.Horizontal)
        self.rightmiddlesplitter.addWidget(self.rightmiddle)
        self.rightmiddlesplitter.resize(600, 50)

        self.righttopmiddlelayout = QtWidgets.QHBoxLayout(self.rightmiddle)
        self.righttopmiddlelayout.setContentsMargins(0, 0, 0, 0)
        self.varablelabel_2 = QtWidgets.QLabel(self.rightmiddle)
        self.varablelabel_2.setText(" 结果1 ")
        self.tableView = setdata.DataFrameWidget(self.rightmiddle)
        self.tableView.setEnabled(True)
        self.righttopmiddlelayout.addWidget(self.varablelabel_2)
        self.righttopmiddlelayout.addWidget(self.tableView)

        # 右侧下面
        self.rightdown = QFrame()
        self.rightdown.setFrameShape(QFrame.StyledPanel)
        self.rightdownsplitter = QtWidgets.QSplitter()
        self.rightdownsplitter.setOrientation(QtCore.Qt.Horizontal)
        self.rightdownsplitter.addWidget(self.rightdown)
        self.rightdownsplitter.resize(600, 582)

        self.rightdownlayout = QtWidgets.QHBoxLayout(self.rightdown)
        self.rightdownlayout.setContentsMargins(0, 0, 0, 0)
        self.varablelabel_3 = QtWidgets.QLabel(self.rightdown)
        self.varablelabel_3.setText(" 结果2 ")
        self.tableView2 = setdata.DataFrameWidget(self.rightmiddle)
        self.tableView2.setEnabled(True)
        self.rightdownlayout.addWidget(self.varablelabel_3)
        self.rightdownlayout.addWidget(self.tableView2)

        # 右侧链接
        self.rightlink = QFrame()
        self.rightlink.setFrameShape(QFrame.StyledPanel)
        self.rightlinksplitter = QtWidgets.QSplitter()
        self.rightlinksplitter.setOrientation(QtCore.Qt.Horizontal)
        self.rightlinksplitter.addWidget(self.rightlink)
        self.rightlinksplitter.resize(600, 50)

        self.rightlinklayout = QtWidgets.QHBoxLayout(self.rightlink)
        self.rightlinklayout.setContentsMargins(0, 0, 0, 0)
        self.pushButton = QtWidgets.QPushButton(self.rightlink)
        self.pushButton.setText(" 打开文件夹 ")
        self.pushButton.setFixedSize(70, 30)
        self.rightlinklayout.addWidget(self.pushButton)

        # 右侧总体布局
        self.rightsplitter.addWidget(self.righttopsplitter)
        self.rightsplitter.addWidget(self.rightmiddlesplitter)
        self.rightsplitter.addWidget(self.rightdownsplitter)
        self.rightsplitter.addWidget(self.rightlink)

        # 总体布局
        self.splitter.addWidget(self.rightsplitter)

        self.wlayout.addWidget(self.splitter)
        Dialog.setLayout(self.wlayout)
        Dialog.resize(900, 732)
               
