# Supplementary material for: A prediction for sepsis in adult patients with severe cerebrovascular disease from neurological intensive care unit
Source: Front Neurol. 2026 Jul 7;16:1680602. doi: 10.3389/fneur.2025.1680602 (PMC13384880; doi:10.3389/fneur.2025.1680602)
Supplement: Supplementary file 3 [file Data_Sheet_3.zip › Diagnostic Tests and ROC Analysis 1_1_table2.csv]

Variable_ROC_Item	Value
X._
Hyperlipidaemia_threshold	0.5
Hyperlipidaemia_specificity	0.7899
Hyperlipidaemia_sensitivity	0.4737
Hyperlipidaemia_accuracy	0.7516
Hyperlipidaemia_tn	109
Hyperlipidaemia_tp	9
Hyperlipidaemia_fn	10
Hyperlipidaemia_fp	29
Hyperlipidaemia_npv	0.916
Hyperlipidaemia_ppv	0.2368
Hyperlipidaemia_fdr	0.7632
Hyperlipidaemia_fpr	0.2101
Hyperlipidaemia_tpr	0.4737
Hyperlipidaemia_tnr	0.7899
Hyperlipidaemia_fnr	0.5263
Hyperlipidaemia_1.specificity	0.2101
Hyperlipidaemia_1.sensitivity	0.5263
Hyperlipidaemia_1.accuracy	0.2484
Hyperlipidaemia_1.npv	0.084
Hyperlipidaemia_1.ppv	0.7632
Hyperlipidaemia_precision	0.2368
Hyperlipidaemia_recall	0.4737
Hyperlipidaemia_youden	1.2635
Hyperlipidaemia_closest.topleft	0.3212
X._.1
IL_10_threshold	826.395
IL_10_specificity	0.5942
IL_10_sensitivity	0.6316
IL_10_accuracy	0.5987
IL_10_tn	82
IL_10_tp	12
IL_10_fn	7
IL_10_fp	56
IL_10_npv	0.9213
IL_10_ppv	0.1765
IL_10_fdr	0.8235
IL_10_fpr	0.4058
IL_10_tpr	0.6316
IL_10_tnr	0.5942
IL_10_fnr	0.3684
IL_10_1.specificity	0.4058
IL_10_1.sensitivity	0.3684
IL_10_1.accuracy	0.4013
IL_10_1.npv	0.0787
IL_10_1.ppv	0.8235
IL_10_precision	0.1765
IL_10_recall	0.6316
IL_10_youden	1.2258
IL_10_closest.topleft	0.3004
X._.2
NIHSS_threshold	32.5
NIHSS_specificity	0.8623
NIHSS_sensitivity	0.5263
NIHSS_accuracy	0.8217
NIHSS_tn	119
NIHSS_tp	10
NIHSS_fn	9
NIHSS_fp	19
NIHSS_npv	0.9297
NIHSS_ppv	0.3448
NIHSS_fdr	0.6552
NIHSS_fpr	0.1377
NIHSS_tpr	0.5263
NIHSS_tnr	0.8623
NIHSS_fnr	0.4737
NIHSS_1.specificity	0.1377
NIHSS_1.sensitivity	0.4737
NIHSS_1.accuracy	0.1783
NIHSS_1.npv	0.0703
NIHSS_1.ppv	0.6552
NIHSS_precision	0.3448
NIHSS_recall	0.5263
NIHSS_youden	1.3886
NIHSS_closest.topleft	0.2433
X._.3
BloodCreatinine_threshold	102.5
BloodCreatinine_specificity	0.2319
BloodCreatinine_sensitivity	1
BloodCreatinine_accuracy	0.3248
BloodCreatinine_tn	32
BloodCreatinine_tp	19
BloodCreatinine_fn	0
BloodCreatinine_fp	106
BloodCreatinine_npv	1
BloodCreatinine_ppv	0.152
BloodCreatinine_fdr	0.848
BloodCreatinine_fpr	0.7681
BloodCreatinine_tpr	1
BloodCreatinine_tnr	0.2319
BloodCreatinine_fnr	0
BloodCreatinine_1.specificity	0.7681
BloodCreatinine_1.sensitivity	0
BloodCreatinine_1.accuracy	0.6752
BloodCreatinine_1.npv	0
BloodCreatinine_1.ppv	0.848
BloodCreatinine_precision	0.152
BloodCreatinine_recall	1
BloodCreatinine_youden	1.2319
BloodCreatinine_closest.topleft	0.59
